# Supplementary material for: Carcinogenicity and testicular toxicity of 2-bromopropane in a 26-week inhalation study using the rasH2 mouse model
Source: Sci Rep. 2023 Jan 31;13:1782. doi: 10.1038/s41598-023-28825-4 (PMC9889353; doi:10.1038/s41598-023-28825-4)
Supplement: Supplementary file 3 — Supplementary Table S3. [file 41598_2023_28825_MOESM3_ESM.xlsx]

## Sheet: Sheet1
			Table S3 Cause of death in this study
			Sex	Exposure concentration (ppm)	Death information	Time of Examination (week-Day)	Cause of Death
			male	200	Moribund	15-5	Malignant lymphoma
			male	200	Moribund	17-4	Squamous cell carcinoma of the Oral cavity
			male	200	Dead	24-6	Hemangiosarcoma
			male	200	Dead	26-7	Malignant lymphoma
			male	600	Moribund	21-6	Hemangiosarcoma
			female	0	Dead	19-2	Malignant lymphoma
			female	0	Dead	20-3	Hemangiosarcoma
			female	67	Moribund	22-6	Hemangiosarcoma
			female	200	Moribund	26-7	Hemangiosarcoma
			female	600	Dead	19-2	Unknown: histopathology could not identifiy the cause of death
			female	600	Dead	20-3	Malignant lymphoma
			female	600	Dead	22-1	Unknown: histopathology could not identifiy the cause of death
			female	600	Dead	22-7	Malignant lymphoma
			female	600	Dead	24-2	Malignant lymphoma
			female	600	Moribund	26-7	Hematopoietic system lesion
